# Supplementary material for: A Case Study of the Response of Immunogenic Gluten Peptides to Sourdough Proteolysis
Source: Nutrients. 2021 Jun 1;13(6):1906. doi: 10.3390/nu13061906 (PMC8229354; doi:10.3390/nu13061906)
Supplement: Supplementary file 1 [file nutrients-13-01906-s001.zip]

Archive with 1 entries (1 files):
- nutrients-1223667-supplementary.pdf
